# Supplementary material for: Validation of ToucHb, a non-invasive haemoglobin estimation: Effective for normal ranges, needs improvement for anaemia detection
Source: PLOS Glob Public Health. 2024 Mar 12;4(3):e0001541. doi: 10.1371/journal.pgph.0001541 (PMC10931486; doi:10.1371/journal.pgph.0001541)
Supplement: S1 Code — (RMD) [file pgph.0001541.s001.Rmd]

---
title: "Diagnostic accuracy of ToucHb, a non-invasive haemoglobin estimation device in a hospital out-patient setting in southern India sample size calculation"
output: html_notebook
---

```{r}
# attempt to verify Lu et al (2016) example;
# https://doi.org/10.1515/ijb-2015-0039;
mud = 0.3 #mean of difference between ToucHB and Automated complete blood (ACB) examination
sd = 0.5 #expected sd of the difference ToucHB and ABC
delta= 1.5 #targeted clinical agreement limit;
n = seq(100,400,1) #sample size range between 100 to 400; 


alpha = 0.05 # 95% confidence level of CIs of LoAs;
gamma = 0.05 # 95% confidence level of LoA;


# non-centrality parameter tau1 and tau2;
tau1 = (delta - mud - qnorm(1-gamma/2)*sd)/(sd*sqrt(1/n+qnorm(1-gamma/2)^2/(2*(n-1))))
tau2 = (delta + mud - qnorm(1-gamma/2)*sd)/(sd*sqrt(1/n+qnorm(1-gamma/2)^2/(2*(n-1))))

power = pt(qt(1-alpha/2,n-1), n-1, ncp=tau1, lower.tail = FALSE)+pt(qt(1-alpha/2,n-1), n-1, ncp=tau2, lower.tail = TRUE)

results<-cbind(n, power)

# view sample size and power table;
head(results)

# plot power curve;
plot(n, power, type = "l")
abline(h = 0.8, col = "red")

```
